# Supplementary material for: Curcumin Combined with FOLFOX Chemotherapy Is Safe and Tolerable in Patients with Metastatic Colorectal Cancer in a Randomized Phase IIa Trial
Source: J Nutr. 2019 May 27;149(7):1133–9. doi: 10.1093/jn/nxz029 (PMC6602900; doi:10.1093/jn/nxz029)
Supplement: nxz029_Supplemental_Files [file nxz029_supplemental_files.zip]

Archive with 3 entries (3 files):
- Supplemental figure 1 R2.pdf
- Supplemental figure 2 R2.pdf
- Supplemental table 1 R2.pdf
